# Supplementary material for: Associations of Childcare Arrangements with Adiposity Measures in a Multi-Ethnic Asian Cohort: The GUSTO Study
Source: Int J Environ Res Public Health. 2021 Nov 19;18(22):12178. doi: 10.3390/ijerph182212178 (PMC8622483; doi:10.3390/ijerph182212178)
Supplement: Supplementary file 1 [file ijerph-18-12178-s001.zip]

Archive with 1 entries (1 files):
- ijerph-1453330-supplementary.pdf
